# Supplementary material for: The Effects of Acidosis on eNOS in the Systemic Vasculature: A Focus on Early Postnatal Ontogenesis
Source: Int J Mol Sci. 2022 May 26;23(11):5987. doi: 10.3390/ijms23115987 (PMC9180972; doi:10.3390/ijms23115987)
Supplement: Supplementary file 1 [file ijms-23-05987-s001.zip]

Archive with 1 entries (1 files):
- ijms-1720828-supplementary.pdf
